# Supplementary material for: The prognostic impact of human papillomavirus status following treatment failure in oropharyngeal cancer
Source: PLoS One. 2017 Jul 21;12(7):e0181108. doi: 10.1371/journal.pone.0181108 (PMC5521776; doi:10.1371/journal.pone.0181108)
Supplement: S1 File — (XLSX) [file pone.0181108.s001.xlsx]

## Sheet: HPV-
gender_code	Region	PrimarySite	Primary_Site	cT	cN	cM	p16	AJCC_Staging	AJCC_Value	HPV_DNA	HPV (p16, DNA)	HPV?	HPV_Test	HPV_Test_Value	HPV_Type	HPV_Type_Value	Surgery_preRT	Surgery_type	TORS	Adjuvant	Adjuvant_Value	Dose	dosefraction	Volume	Volume_Value	Inductionchemo	conChemoCode	ConcurrentType	ConCurrent_Type_Value	inductiontype	Addtl_Therapy	locoregionalControl	distantControl	alive	Site_of_DM	Amount_of_Mets	DM_Site_Value	DM_Site_Value_2	Adtl_Radiation	Adtl_Radiation Value	Finish RT Yes or No	Adtl_Chemo_Value	Salvage	Response_to_Additional Therapy	SmokingPackYears	Smoking_Value	alcohol	FH_cancer	Alcohol_Value
1	OP	oropharyngeal wall	4	3	0	0	0	III	0	0	0	0	PCR	0		0	0		0	0	0				2	0	0	0	0		0	0	1	0	0	0	0	0	0	0	unclear	0	0	0	50	2	abuse		1
1	OP	tonsil, larynx, nasopharynx	0	4a	2c	0	0	IVA	1		0	0	p16 only	1		0	0	0	0	0	0	7000	2	Bilateral	0	1	1	carboplatin, taxol	3	TPF x 3	1	0	0	0	Cervical nodes	1	4	12	0	0	1	0	1	1	20	1	heavy	1	1
2	OP	BOT	1	2	1	0	0	III	0	0	0	0	PCR	0		0	0	0	0	0	0	7050	2	Bilateral	0	0	1	cisplatin	1	0	1	0	1	0	0	0	0	0	6600	1	1	1	1	1	60	2	0	1	0
2	OP	BOT	1	3	2b	0	0	IVA	1	0	0	0	PCR	0		0	1	glossectomy	0	chemo, radiation	2	6600	2	Bilateral	0	0	1	cisplatin	1	0	1	0	1	0	Due to other HN primary	0	0	0	0	0	1	1	0	1	0	0	0		0
1	OP	BOT - extension to hpx	1	3	1	0	0	III	0		0	0	p16 only	1		0	0	0	0	0	0	7000	2	Bilateral	0	0	1	carbo/paclitaxel	3	0	0	0	1	0	0	0	0	0	0	0	1	0	0	0	45	2	6/week		0
1	OP	BOT	1	3	3	0	0	IVB	2		0	0	p16 only	1			0	0	0	0	0	7200	1.5	bilateral	0	1	1	5-FU, hydroxyurea, erbutix	4	TPF x 3	0	0	0	0	Liver, abdominal lymph nodes, bone, ribs, soft tissue of submental space, paratracheal	2	2, 3, 4, 5	2, 3, 4, 6	0	0	1	0	0	0	25	1	10 beers/day		1
1	OP	BOT	1	4a	3	0	0	IVB	2	0	0	0	PCR	0		0	0	0	0	0	0	7200	2	bilateral	0	1	0	0	0	TPF x 1	0	0	1	0	0	0	0	0	0	0	1	0	0	0	30	1	signficant		1
1	OP	BOT	1	3	2b	0	0	IVA	1	0	0	0	PCR	0		0	1	neck dissection, partial phyx/BOT, tracheostomy, then re-excision with b/l LND	0	chemo, radiation	2	6000	2	Bilateral	0	0	1	taxotere/cetuximab	5	0	1	0	0	0	Skin, cervical III region, retroclavicular, thyroid cartilage, paratracheal neck, thyroid lymph nodes	2	5	6, 12	0	0	1	1	1	1	35	1	heavy	1	1
1	OP	Tonsil	0	2	1	0	0	III	0	0	0	0	ISH	3		5	1	TORS pharyngetomy, BOT resection, neck dissection, flap reconstruction	1	chemo, radiation	2	6600	2	Bilateral	0	0	1	cisplatin	1	0	1	0	1	0	0	0	0	0	0	0	1	1	0	1	0	0	occasional		0
1	OP	pharyngeal wall	4	4a	2b	0	0	IVA	1	0	0	0	PCR	0		0	0	0	0	0	0	7000	2	Bilateral	0	1	1	carbo/paclitaxel	3	TPF x 3	0	0	0	0	frontal skull, manubrium. Trachea, lung, C2, C7, cervical lymph nodes	2	1, 2, 3, 4	1, 2, 12, 6	0	0	1	0	0	0	60	2	occasional	0	0
2	OP	BOT	1	2	2a	0	0	IVA	1		0	0	p16 only	1		0	0	0	0	0	0	7200	2	bilateral	0	1	1	5-FU, hydroxyurea, cetuximab	4	TPF x 3	1	1	0	0	Lymph nodes, hilum	1	4, 5	4	0	0	1	1	1	1	40	2	social		0
1	OP	oropharyngeal wall	4	4b	1	0	0	IVB	2		0	0	FNA Only	2		5	0	0	0	0	0	7200	2	bilateral	0	1	1	erbutix	2	TPF x 1	1	1	0	1	Lung, hilar lymph nodes, aortopulmonary lymph nodes	2	1, 4	1, 4	0	0	1	1	0		0	0	0		0
1	OP	BOT	1	2	2c	0	0	IVA	1	0	0	0	PCR	0		0	0	0	0	0	0	7000	2	bilateral	0	1	1	carbo/taxol	3	cabazi trial	1	1	0	0	Lung	1	1	1	0	0	1	1	0	0	25	1	abuse		1
[truncated: 14 more columns]
