# Supplementary material for: The prognostic impact of human papillomavirus status following treatment failure in oropharyngeal cancer
Source: PLoS One. 2017 Jul 21;12(7):e0181108. doi: 10.1371/journal.pone.0181108 (PMC5521776; doi:10.1371/journal.pone.0181108)
Supplement: S2 File — (XLSX) [file pone.0181108.s002.xlsx]

## Sheet: HPV+
gender_code	Region	PrimarySite	Primary_Site	cT	cN	cM	p16	AJCC_Staging	AJCC_Value	HPV_DNA	HPV (p16, DNA)	HPV?	HPV_Test	HPV_Test_Value	HPV_Type	HPV_Type_Value	Surgery_preRT	Surgery_type	TORS	Adjuvant	Adjuvant_Value	Dose	dosefraction	Volume	Volume_Value	Inductionchemo	conChemoCode	ConcurrentType	ConCurrent_Type_Value	inductiontype	Addtl_Therapy	locoregionalControl	distantControl	alive	Site_of_DM	Amount_of_Mets	DM_Site_Value	DM_Site_Value_2	Adtl_Radiation	Adtl_Radiation Value	PS_Nodal	Finish RT Yes or NO	Adtl_Chemo_Value	Salvage	Response_to_Additional Therapy	SmokingPackYears	Smoking_Value	alcohol	FH_cancer
1	OP	tonsil	0	1	2b	0	0	IVA	1	1	-1	1	PCR	0		1	1	base of tongue and neck	1	radiation	1	6400	2	bilateral	0	0	0	refused	0		1	0	1	1	0	0	0	0	7000 OP	1		1	1	0	2	40	2	heavy	0
1	OP	BOT	1	2	2b	0	0	IVA	1	1	-1	1	PCR	0		1	0	0	0		0	7000	2	Bilateral	0	0	1	cetuximab	2		0	0	0	0	mediastinal, hilar lymph nodes; lung	2	1, 4	1, 4	0	0		1	0	0	0	40	2	rare	1
1	OP	Tonsil	0	4b	2c	0	1	IVB	2	0	0	1	PCR	0	16	2	0	0	0	0	0	7000	2	bilateral	0	1	1	carboplatin, paclitaxel	3	TPF x1 discontinued side effects. Carboplatin/paclitaxel x 6c	1	0	1	1	0	0	0	0	0	0		1	0	1	1	3	0	none
1	OP	Tonsil	0	1	2b	0	0	IVA	1	1	-1	1	PCR	0		1	0	0	0	0	0	7000	2	Bilateral	0	1	1	cisplatin	1	carbo/paclitaxel/erbitux x 1	1	0	0	0	paranasal sinuses, brain, ethmoid, orbit, skull, upper nasal cavity, pterygoid fossa	2	3, 5	5,6	0	0		1	1	1	1	30	1	former heavy	0
1	OP	Tonsil	0	3	3	0	1	IVB	2	1	-1	1	PCR	0	16	2	0	0	0	0	0	7000	2	Bilateral	0	1	1	carbo/paclitaxel	3	cabazi-PF x 3	1	0	0	0	Lung, hilar/mediastinal lymph nodes, supraclavicular mass, liver	2	1, 2, 4, 5	1, 2, 4, 6	0	0		1	1	0	1	12.5	1	none	1
1	OP	Tonsil	0	2	2b	0	1	IVA	1	1	-1	1	PCR	0	16	2	1	TORS	1	chemo, radiation	2	6120	1.8	bilateral	0	0	1	erbutix	5	0	1	0	0	0	Liver,lung	2	1, 2	1, 2	0	0		1	1	1	1	0	0	social
1	OP	Tonsil	0	4a	2b	0	1	IVA	1	1	-1	1	PCR	0	35	4	0	0	0	0	0	5600	2	bilateral	0	1	1	carboplatin	1	TPF x 3	1	0	0	0	Facial nerve, base of skull, carotid, H&N lymph nodes	2	3, 5	6, 12	0	0		1	1	1	1	0	0	none
1	OP	BOT	1	2	0	0	1	II	3	0	0	1	PCR	0	16	2	1	Neck dissection, glossectomy	0	chemo, radiation	2	7000		bilateral	0	0	1	cetuximab	2	0	1	0	0	1	Lung, knee, calf, abdomen(inguinal lymph node), lymph nodes	2	1, 4, 5	1, 3, 4, 7	1	1		1	1	1	1	0	0	social
1	OP	Tonsil	0	3	1	0	1	III	0	0	0	1	PCR	0	33	3	0	0	0	0	0	7000	2	bilateral	0	0	1	cisplatin	1	0	1	1	0	1	Lung (10/2013; 4/8/2015), right heel, calf, gums, lymph nodes lungs, pancreas	2	1, 4, 5	1, 4, 6, 7	37.5 to lung 10/2014; 800 2/3/15 heel & calf, 6000 gingival 4/1/2015	1		1	1	0	1	0	0	none
1	OP	BOT	1	4a	3	0	1	IVB	2	1	-1	1	ISH	3		1	0	0	0	0	0	7000	2	bilateral	0	0	1	Erbutix	2	0	1	1	0	0	Bones in face, cervical spine, scapula, ribs, sternum, femur, lymph nodes gastrohepatic, iliac bones, pubic symphysis, gastrohepatic ligament, spleen	2	3, 4	3, 4, 6, 10	0	0		1	1	0	Lymphoma	60	2	none	1
1	OP	tonsil	0	2	2	0	1	IVA	1	1	-1	1	PCR (16)	1		1	1	TORS	1	radiation	1	6400	2	Bilateral	0	0	0	refused	0	0	1	1	0	0	vertebrae L4, pelvic bones	2	3	3	3000	1		1	1	1	1	15	1	severe, 4-5/day
1	OP	BOT	1	2	2b	0	1	IVA	1		0	1	ISH	3	16	2	1	Jaw split & neck dissection	0	chemo , radiation	2	6000	1.8	Bilateral	0	0	1	carboplatin, taxol	3	0	1	1	0	0	Lung	1	1	1	0	0		1	1	0	1	75	2	social
1	OP	OP-extension to hpx,npx	4	2c	0	0	0	II	3	1	-1	1	ISH	3		1	0	0	0	0	0	7000	2	Bilateral	0	0	1	Cetuximab, carboplatin, 5FU	5	0	1	1	0	0	Lung	1	1	1	0	0		1	1	0	1	44	2	1 pint/day	0
1	OP	BOT	1	2	2c	0	1	III	0	1	-1	1	PCR	0	16	2	0	0	0	0	0	7000	2	Bilateral	0	0	1	carbo/taxol	3	0	0	1	0	1	Lung	1	1	1	0	0		1	0	0	0	20	1	social
1	OP	BOT	1	1	2b	0	1	IVA	1	0	0	1	PCR	0	16	2	1	TORS & Neck dissection	1	chemo, radiation	2	6600 Neck, BOT. PTV 59.4, PTV 52.8	2	bilateral	0	0	1	cisplatin	1	0	1	1	0	1	Lung	1	1	1	0	0		1	0	1	1	0	0	none
1	OP	Tonsil	0	2	1	0	1	III	0	0	0	1	PCR	0	16	2	1	Left tonsil cancer resection (2006), RLL wedge resection (4/12)	0	chemo, radiation	2				2	0	1	unknown	6	0	1	1	0	1	Lungs, mediastial lymph nodes	2	1, 4	1, 4	1	1		1	1	1	2	0	0	social
1	OP	tonsil	0	3	0	0	1	III	0	1	-1	1	PCR	0	16	2	0	0	0	0	0	7000	2	Bilateral	0	1	1	carbo/paclitaxel	3	carboplatin, taxotere, 5-FU	1	1	0	0	abdomen (retroperitoneal mass, RUQ)	2	5	10	0	0		1	1	1	1	0	0	social	0
1	OP	tonsil	0	2	2b	0	1	IVA	1	1	-1	1	PCR	0		1	1	tonsillectomy, neck dissection	0	chemo, radiation	2	7200	2	bilateral	0	1	1	5-FU, hydroxyurea, cetuximab	4	TPF x 3	1	1	0	0	Lung, liver, bone, kidney, lymph nodes	2	1, 2, 3, 4, 5	1, 2, 3, 4, 11	0	0		1	1	1	1	90	2	occasional
1	OP	OP	4	0	2b	0	1	IVA	1	1	-1	1	PCR	0	16	2	1	Neck dissection	0	chemo, radiation	2	6300	2	bilateral	0	0	1	5FU, hydroxyurea, erbitux	4	0	1	1	0	0	Lung, hilum, lymph nodes	2	1, 4	1, 4	1	1		1	1	1	1	0	0	none
1	OP	BOT	1	4a	2b	0		IVA	1	1	-1	1	PCR	0		1	0	0	0		0		2	bilateral	0	1	1	cetuximab	2		1	0	1	0	0	0	0	0	7040 Tongue & neck	1		0 PE & failure to thrive developed	1	0	2	0	0	occasional
[truncated: 15 more columns]
